# Supplementary material for: Predicting Effects of Ocean Acidification and Warming on Algae Lacking Carbon Concentrating Mechanisms
Source: PLoS One. 2015 Jul 14;10(7):e0132806. doi: 10.1371/journal.pone.0132806 (PMC4501704; doi:10.1371/journal.pone.0132806)
Supplement: S1 Data — (XLSX) [file pone.0132806.s003.xlsx]

## Sheet: Sheet1
S1 Data: Predicted values of isotopic composition of plants as a function of seawater temperature and CO2 as a fraction of total Carbon
Temperature	Total Carbon	pH	HCO3-	CO32-	CO2	HCO3/CO3	CO2	δ13C	δ13C
(°C)	(µmol/kgSW)		(µmol/kgSW)	(µmol/kgSW)	(µmol/kgSW)	fraction	fraction	source	plant
5	2049.39	8.1	1920.32	111.169	17.898	0.991267	0.00873335	-11.2509	-38.5877
10	2017.7	8.1	1870.48	131.952	15.265	0.992434	0.00756553	-10.6389	-37.9926
15	1983.14	8.1	1814.74	155.28	13.118	0.993385	0.00661478	-10.0531	-37.423
20	1945.4	8.1	1752.93	181.129	11.344	0.994169	0.00583119	-9.48437	-36.87
25	1904.25	8.1	1685.02	209.371	9.861	0.994822	0.00517842	-8.92355	-36.3247
30	1859.48	8.1	1611.11	239.762	8.608	0.995371	0.00462925	-8.38103	-35.7972
5	2060.67	8.07	1936.69	104.633	19.341	0.990614	0.00938579	-11.2435	-38.5805
10	2030.23	8.07	1889.32	124.385	16.522	0.991862	0.00813799	-10.6328	-37.9867
15	1997.02	8.07	1836.17	146.628	14.222	0.992878	0.0071216	-10.0479	-37.418
20	1960.73	8.07	1777.05	171.365	12.323	0.993715	0.00628489	-9.48004	-36.8658
25	1921.09	8.07	1711.85	198.508	10.735	0.994412	0.00558798	-8.91988	-36.3211
30	1877.86	8.07	1640.61	227.856	9.392	0.994999	0.00500144	-8.37789	-35.7941
5	2102.13	7.95	1994.15	81.727	26.253	0.987511	0.0124887	-11.2083	-38.5462
10	2076.09	7.95	1955.87	97.679	22.547	0.98914	0.0108603	-10.6036	-37.9583
15	2047.83	7.95	1912.45	115.849	19.527	0.990464	0.00953547	-10.0235	-37.3942
20	2016.94	7.95	1863.58	136.324	17.036	0.991554	0.00844646	-9.45942	-36.8457
25	1983.07	7.95	1808.98	159.128	14.954	0.992459	0.00754085	-8.90236	-36.3041
30	1945.88	7.95	1748.47	184.21	13.195	0.993218	0.00678099	-8.3629	-35.7795
5	2114.84	7.91	2010.66	75.153	29.024	0.986276	0.013724	-11.1942	-38.5326
10	2090.04	7.91	1975.11	89.961	24.965	0.988055	0.0119448	-10.592	-37.947
15	2063.22	7.91	1934.68	106.883	21.66	0.989502	0.0104981	-10.0138	-37.3848
20	2033.96	7.91	1889.01	126.025	18.934	0.990691	0.00930891	-9.45119	-36.8377
25	2001.88	7.91	1837.79	147.437	16.658	0.991678	0.00832117	-8.89535	-36.2973
30	1966.62	7.91	1780.78	171.106	14.736	0.992507	0.00749305	-8.35691	-35.7737
5	2124.07	7.88	2022.25	70.541	31.279	0.985274	0.014726	-11.1829	-38.5215
10	2100.12	7.88	1988.65	84.532	26.934	0.987175	0.012825	-10.5825	-37.9378
Table S1:	(continued)
Temperature	Total Carbon	pH	HCO3-	CO32-	CO2	HCO3/CO3	CO2	d13C source	d13C plant
15	2074.32	7.88	1950.36	100.558	23.398	0.98872	0.0112799	-10.0058	-37.3771
20	2046.22	7.88	1907	118.734	20.481	0.98999	0.0100092	-9.44451	-36.8312
25	2015.42	7.88	1858.25	139.129	18.048	0.991045	0.00895494	-8.88967	-36.2918
30	1981.57	7.88	1803.82	161.751	15.994	0.991928	0.00807139	-8.35203	-35.769
5	2133.08	7.85	2033.19	66.189	33.698	0.984202	0.0157978	-11.1707	-38.5097
10	2109.91	7.85	2001.47	79.398	29.047	0.986233	0.0137669	-10.5724	-37.928
15	2085.06	7.85	1965.23	94.562	25.262	0.987884	0.0121157	-9.99739	-37.3688
20	2058.06	7.85	1924.11	111.803	22.143	0.989241	0.0107592	-9.43736	-36.8243
25	2028.5	7.85	1877.76	131.205	19.542	0.990366	0.00963371	-8.88359	-36.2858
30	1996	7.85	1825.86	152.799	17.347	0.991309	0.00869087	-8.34682	-35.7639
5	2147.66	7.8	2050.06	59.481	38.123	0.982249	0.0177509	-11.1485	-38.4882
10	2125.65	7.8	2021.27	71.464	32.913	0.984516	0.0154837	-10.554	-37.9101
15	2102.23	7.8	1988.29	85.267	28.677	0.986359	0.0136412	-9.98195	-37.3538
20	2076.93	7.8	1950.72	101.023	25.188	0.987873	0.0121275	-9.4243	-36.8116
25	2049.32	7.8	1908.2	118.833	22.282	0.989127	0.0108729	-8.87247	-36.275
30	2018.98	7.8	1860.39	138.758	19.832	0.990178	0.0098228	-8.3373	-35.7546
5	2159.03	7.76	2062.4	54.574	42.053	0.980522	0.0194777	-11.1289	-38.4691
10	2137.8	7.76	2035.8	65.644	36.348	0.982997	0.0170026	-10.5377	-37.8942
15	2115.39	7.76	2005.26	78.428	31.712	0.985009	0.0149911	-9.96829	-37.3405
20	2091.33	7.76	1970.37	93.062	27.897	0.986661	0.0133393	-9.41274	-36.8004
25	2065.15	7.76	1930.77	109.659	24.721	0.988029	0.0119706	-8.86262	-36.2655
30	2036.43	7.76	1886.09	128.297	22.045	0.989174	0.0108253	-8.32885	-35.7464
5	2167.43	7.73	2071.03	51.144	45.249	0.979123	0.0208768	-11.113	-38.4537
10	2146.69	7.73	2045.98	61.569	39.143	0.981766	0.0182341	-10.5245	-37.8814
15	2124.98	7.73	2017.17	73.628	34.182	0.983914	0.0160858	-9.95721	-37.3298
20	2101.76	7.73	1984.2	87.46	30.102	0.985678	0.0143223	-9.40337	-36.7912
25	2076.59	7.73	1946.7	103.184	26.707	0.987139	0.012861	-8.85464	-36.2577
30	2049.02	7.73	1904.28	120.889	23.85	0.98836	0.0116397	-8.32199	-35.7398
